# Supplementary material for: Epidemiological Determinants of Patient Non-Conveyance to the Hospital in an Emergency Medical Service Environment
Source: Int J Environ Res Public Health. 2023 Jul 20;20(14):6404. doi: 10.3390/ijerph20146404 (PMC10379159; doi:10.3390/ijerph20146404)
Supplement: Supplementary file 1 [file ijerph-20-06404-s001.zip]

Archive with 1 entries (1 files):
- ijerph-2201684-supplementary.pdf
